# Supplementary material for: Genome Shows no Recent Inbreeding in Near-Extinction Woolly Rhinoceros Sample Found in Ancient Wolf's Stomach
Source: Genome Biol Evol. 2026 Jan 14;18(1):evaf239. doi: 10.1093/gbe/evaf239 (PMC12799484; doi:10.1093/gbe/evaf239)
Supplement: evaf239_Supplementary_Data [file evaf239_supplementary_data.zip]

Archive with 2 entries (2 files):
- GBE-240914-R1_stomach_rhino-suppl_info.pdf
- GBE-240914-R1_stomach_rhino_supplementary_tables_S1-S5.xlsx
