# Supplementary material for: Genome Shows no Recent Inbreeding in Near-Extinction Woolly Rhinoceros Sample Found in Ancient Wolf's Stomach
Source: Genome Biol Evol. 2026 Jan 14;18(1):evaf239. doi: 10.1093/gbe/evaf239 (PMC12799484; doi:10.1093/gbe/evaf239)
Supplement: evaf239_Supplementary_Data [file evaf239_supplementary_data.zip › GBE-240914-R1_stomach_rhino_supplementary_tables_S1-S5.xlsx]

## Sheet: Table S1 - Tumat_14k DNA extrac
Table S1 - Sequencing results for each tissue extract taken from Tumat_14k (DS253)
Extract ID	Total reads (M)	Endogenous (%)	Complexity (1-%duplicates)
A	22	10.97	19.74
B	5805	2.28	21.89
C	96	2.33	65.4689
D	71	2.34	67.9205
E	65	2.87	85.0772
F	64	1.87	73.275
G	77	4.29	64.3608
H*	1373	4.9	74.3788
I*	437	3.99	77.5161
J	104	3.89	73.5534
K*	488	5.28	63.6956
L*	1003	6.57	66.5086
M*	605	5.11	64.5164
N	55	3.26	81.3013
O*	1583	6.53	73.0111
P*	449	5.41	62.6071
Q*	2641	8.23	66.5119
R*	1407	5.87	72.0877
S	104	2.48	61.9897
T	130	3.46	60.7074
U**	72	2.43	67.7469
V*	1987	6.38	66.9039
*Extracts used for second round of sequencing
**Extract excluded from analyses

## Sheet: Table S2 - Sample information
Table S2 - Sample information and sequencing results.
Sample ID	DS253	ND035	ND036
Manuscript ID	Tumat_14k	Pineyveem_18k	Rakvachan_49k
Total reads (M)	18638	896	2395
Final reads aligned (M)	407	338	474
Endogenous %	5	56	35
Total duplicates %	40.1	17	25.1
Transition/transversion ratio	1.77	1.76	1.69
Depth	10.1X	11X	11.1X
Breadth of coverage - sites >5x	0.801	0.841	0.827
C14 date	12,355±31 BP	15,260±65 BP	46,200±230 BP
Calibrated median	14,393±202 cal BP	18,452±134 cal BP	48,497±434 cal BP
C14 accession	ETH-99775	OxA-36568	OxA-36569
Source locality	Tumat (Stomach content of mummified puppy), Yakutia, Russia	Pineyveem River, North Chukotka, Russia	Rakvachan River, North Chukotka, Russia
Accession ID	SAMEA6246875	SAMEA6246871	SAMN17167289

## Sheet: Table S3 - Derived positions
Table S3 - Number of derived alleles out of 17888 derived sites identified in Lord et al. 2020
	transitions included	transitions removed
Sample	Number of positions	Number of positions
Tumat_14k (DS253)	11405	4656
Pineyveem_18k (ND035)	11942	4841
Rakvachan_49k (ND036)	11092	4431
Proportion derived	Number of positions	Number of positions
3/3 derived	9762	3979
2/3 derived	1895	767
1/3 derived	986	422

## Sheet: Table S4 - Metagenomic screenin
Table S3 - Krakenuniq statistics averaged per fastq containing species with at least 200 reads, 1000 k-mers and a ratio of k-mers/reads >= 1
Tumat_14k (DS253)
Species	TaxID	FastQs	Avg Reads	Avg TaxReads	Avg k-mers	Avg Duplication	Avg Coverage	Avg k-mers/Reads ratio	Also found in
Cutibacterium acnes	1747	2	238	236	7313	1	0.0017	30.66	ND035, ND036
Carnobacterium maltaromaticum	2751	20	13133	8887	383527	1	0.0708	30.13
Jonesia denitrificans	43674	1	250	250	7034	1	0.0026	28.14
Carnobacterium divergens	2748	1	65711	236	1265689	2	0.5241	19.26
Streptococcus canis	1329	3	569	500	8423	1	0.0042	15.02	ND035
Lactobacillus sakei	1599	20	95023	32642	1093411	3	0.1877	14
Streptococcus pyogenes	1314	1	265	226	3651	1	0.0006	13.78
Sphingomonas melonis	152682	1	311	265	3967	1	0.0014	12.76
Clostridium novyi	1542	20	143938	456	974638	5	0.2658	7.97
Staphylococcus epidermidis	1282	1	253	204	1810	2	0.0002	7.15	ND035
Lactobacillus curvatus	28038	20	5009	2366	28476	4	0.0063	7.09
Clostridium septicum	1504	20	5286	4787	24308	4	0.0086	5.5
Clostridiaceae bacterium 14S0207	2082193	20	744190	6161	1735309	23	0.6972	4.87
Dictyostelium discoideum	44689	20	3475	922	16147	2	0.0011	4.78
Paeniclostridium sordellii	1505	20	881904	527702	2402353	20	0.51	4.17	ND036
Clostridium perfringens	1502	20	14817	7059	67699	7	0.0046	4.05
Listeria monocytogenes	1639	1	328	262	1157	3	0.0001	3.53
Dictyostelium purpureum	5786	9	1797	305	4528	5	0.0003	2.52
Enterococcus faecalis	1351	5	1156	283	2997	6	0.0003	2.5	ND036
Collimonas pratensis	279113	20	3141	2016	4951	8	0.0007	1.81
Variovorax paradoxus	34073	1	3515	222	5640	7	0.0002	1.6	ND035, ND036
Paraclostridium bifermentans	1490	10	4319	393	6026	16	0.0021	1.49
Collimonas fungivorans	158899	20	4703	1188	5753	9	0.0007	1.4
Rhodopseudomonas palustris	1076	19	2787	1330	3488	10	0.0001	1.29	ND035, ND036
Pseudomonas yamanorum	515393	20	45720	28950	55035	8	0.0108	1.22
Collimonas arenae	279058	20	5083	3119	4945	14	0.0005	1.11
Clostridium botulinum	1491	20	85276	30034	68355	21	0.0023	1.06
Cupriavidus metallidurans	119219	1	971	703	1004	14	0.0001	1.03	ND035
Herbaspirillum seropedicae	964	20	3267	2810	2818	11	0.0004	1	ND035
Pineyveem_18k (ND035)
Species	TaxID	FastQs	Avg Reads	Avg TaxReads	Avg k-mers	Avg Duplication	Avg Coverage	Avg k-mers/Reads ratio	Also found in
Staphylococcus epidermidis	1282	1	711	614	29631	1	0.0041	41.68	DS253
Staphylococcus hominis	1290	1	1070	970	41022	1	0.0097	38.34
Cutibacterium acnes	1747	1	1028	1009	39187	1	0.0091	38.12	DS253, ND036
Staphylococcus saprophyticus	29385	1	366	321	12514	1	0.0036	34.19
Malassezia globosa	76773	1	332	208	8861	1	0.001	26.69
Serratia fonticola	47917	1	2373	550	37694	1	0.0029	15.88
Pseudomonas arsenicoxydans	702115	1	3963	1146	56802	1	0.0073	14.33
Micrococcus luteus	1270	1	2772	1678	35453	1	0.0061	12.79
Streptococcus canis	1329	1	540	477	6248	1	0.0031	11.57	DS253
Rhodococcus qingshengii	334542	1	1969	641	17947	2	0.01	9.11
Rhodococcus erythropolis	1833	1	8202	2584	74310	2	0.0131	9.06
Rhodococcus fascians	1828	1	1199	283	9519	1	0.0008	7.94	ND036
Aminobacter sp. MSH1	374606	1	860	776	5621	1	0.001	6.54
Mesorhizobium japonicum	2066070	1	1125	847	7274	1	0.0012	6.47
Rhodopseudomonas palustris	1076	1	10756	2752	64937	2	0.0017	6.04	DS253, ND036
Brevundimonas naejangsanensis	588932	1	2520	624	14208	1	0.0027	5.64
Bradyrhizobium erythrophlei	1437360	1	18250	497	102278	2	0.0044	5.6
Pseudomonas aeruginosa	287	1	538	311	2894	2	0.0001	5.38
Pseudomonas fluorescens	294	1	2068	318	11100	1	0.0001	5.37
Propionibacterium freudenreichii	1744	1	616	542	3256	2	0.0006	5.29
Rhizobacter gummiphilus	946333	1	1196	1196	6214	2	0.0011	5.2
Magnetospirillum gryphiswaldense	55518	1	413	319	2030	1	0.0004	4.92
Oligotropha carboxidovorans	40137	1	905	880	4421	2	0.0012	4.89
Sinorhizobium meliloti	382	1	600	461	2930	1	0.0002	4.88
Caulobacter segnis	88688	1	343	343	1667	1	0.0004	4.86
Caulobacter vibrioides	155892	1	663	443	3121	1	0.0004	4.71
Pelagibacterium halotolerans	531813	1	530	530	2488	1	0.0007	4.69
Sphingopyxis macrogoltabida	33050	1	374	220	1747	1	0.0002	4.67
Gemmata obscuriglobus	114	1	397	396	1841	1	0.0002	4.64
Lysobacter enzymogenes	69	1	736	386	3377	1	0.0004	4.59
Methanosarcina barkeri	2208	1	2890	1736	13241	2	0.0011	4.58
Pseudomonas stutzeri	316	1	1105	405	5038	2	0.0001	4.56
Bradyrhizobium japonicum	375	1	1155	611	5233	1	0.0006	4.53
Bradyrhizobium symbiodeficiens	1404367	1	1198	741	5400	1	0.0007	4.51
Corynebacterium imitans	156978	1	239	239	1077	2	0.0005	4.51
Pseudomonas chlororaphis	587753	1	687	278	3092	2	0.0001	4.5
Rhizobium leguminosarum	384	1	2559	996	11478	1	0.0002	4.49
Brevibacterium aurantiacum	273384	1	359	273	1599	2	0.0002	4.45	ND036
Ensifer adhaerens	106592	1	987	431	4367	1	0.0003	4.42
Blastochloris viridis	1079	1	664	664	2937	2	0.0009	4.42
Bradyrhizobium diazoefficiens	1355477	1	710	467	3137	2	0.0005	4.42
Cupriavidus metallidurans	119219	1	346	280	1502	2	0.0001	4.34	DS253
Variovorax paradoxus	34073	1	4767	653	20643	2	0.0007	4.33	DS253, ND036
Stenotrophomonas maltophilia	40324	1	1015	451	4356	1	0.0001	4.29
Sphingomonas wittichii	160791	1	465	325	1990	1	0.0003	4.28
Agrobacterium tumefaciens	358	1	1470	559	6285	2	0.0002	4.28
Hydrogenophaga sp. PBL-H3	434010	1	828	828	3532	2	0.0009	4.27
Pannonibacter phragmitetus	121719	1	596	309	2538	2	0.0003	4.26
Kocuria rosea	1275	1	1363	680	5798	2	0.0008	4.25	ND036
Sinorhizobium fredii	380	1	1261	456	5349	1	0.0002	4.24
Methanosarcina mazei	2209	1	1293	742	5475	2	0.0008	4.23
Cupriavidus taiwanensis	164546	1	677	408	2837	1	0.0001	4.19
Lysobacter antibioticus	84531	1	462	271	1934	2	0.0003	4.19
Rhodospirillum rubrum	1085	1	271	270	1125	2	0.0003	4.15
Herbaspirillum seropedicae	964	1	259	203	1075	2	0.0001	4.15	DS253
Achromobacter denitrificans	32002	1	330	220	1359	2	0.0002	4.12
Rhodobacter sphaeroides	1063	1	771	525	3113	2	0.0002	4.04
Acidovorax carolinensis	553814	1	2417	1622	9518	2	0.0015	3.94
Methanosarcina siciliae	38027	1	1093	515	4217	2	0.0007	3.86
Pseudomonas putida	303	1	1027	269	3951	2	0.0001	3.85
Burkholderia gladioli	28095	1	480	357	1834	2	0.0001	3.82
Rhizobium phaseoli	396	1	319	206	1220	2	0.0001	3.82
Bordetella bronchialis	463025	1	281	241	1059	2	0.0002	3.77
Achromobacter xylosoxidans	85698	1	916	236	3439	2	0.0001	3.75
Alicycliphilus denitrificans	179636	1	1126	993	4214	2	0.0008	3.74
Pandoraea thiooxydans	445709	1	273	273	1014	2	0.0002	3.71
Mycobacteroides abscessus	36809	1	345	294	1253	2	0.0001	3.63
Sorangium cellulosum	56	1	2807	832	10147	2	0.0002	3.61
Azospirillum brasilense	192	1	924	412	3317	2	0.0002	3.59
Burkholderia multivorans	87883	1	415	263	1470	2	0.0001	3.54
Delftia tsuruhatensis	180282	1	524	243	1824	2	0.0004	3.48
Ochrobactrum anthropi	529	1	351	288	1220	2	0.0002	3.48
Acidovorax citrulli	80869	1	420	387	1436	2	0.0004	3.42
Mycobacterium shigaense	722731	1	398	367	1302	2	0.0003	3.27
Microterricola viridarii	412690	1	2195	274	7039	2	0.001	3.21
Mycolicibacterium gilvum	1804	1	890	664	2751	2	0.0005	3.09
Mycolicibacterium aurum	1791	1	1956	1034	6020	2	0.0006	3.08
Mycolicibacter terrae	1788	1	389	389	1194	2	0.0003	3.07
Gordonia bronchialis	2054	1	335	335	1004	2	0.0002	3
Mycolicibacterium smegmatis	1772	1	1086	869	3221	2	0.0004	2.97
Ralstonia solanacearum	305	1	708	387	2085	2	0.0001	2.94
Mycolicibacterium chitae	1792	1	967	966	2795	2	0.0006	2.89
Mycobacterium avium	1764	1	464	239	1331	2	0.0002	2.87
Clavibacter michiganensis	28447	1	1871	502	5349	2	0.0004	2.86
Rhodococcus hoagii	43767	1	692	588	1943	2	0.0003	2.81
Mycobacterium kansasii	1768	1	454	403	1272	2	0.0002	2.8
Rhodococcus rhodochrous	1829	1	671	201	1851	2	0.0002	2.76
Acidipropionibacterium jensenii	1749	1	502	399	1287	3	0.0003	2.56
Tsukamurella tyrosinosolvens	57704	1	534	407	1310	3	0.0002	2.45
Rathayibacter festucae	110937	1	557	271	1344	2	0.0003	2.41
Acidipropionibacterium acidipropionici	1748	1	473	414	1081	3	0.0002	2.29
Cellulomonas fimi	1708	1	1224	1215	2759	3	0.0008	2.25
Gordonia terrae	2055	1	525	386	1131	3	0.0002	2.15
Streptomyces avermitilis	33903	1	489	385	1040	4	0.0001	2.13
Intrasporangium calvum	53358	1	3196	2531	6794	3	0.0015	2.13
Nocardia cyriacigeorgica	135487	1	1134	356	2400	3	0.0002	2.12
Nocardia farcinica	37329	1	763	671	1589	3	0.0002	2.08
Rhodococcus ruber	1830	1	842	658	1672	3	0.0002	1.99
Nocardia brasiliensis	37326	1	1671	319	3257	4	0.0002	1.95
Nocardia seriolae	37332	1	563	552	1098	4	0.0002	1.95
Streptomyces albus	1888	1	1160	616	2057	3	0.0001	1.77
Amycolatopsis keratiniphila	129921	1	740	228	1249	4	0.0001	1.69
Nocardia terpenica	455432	1	1217	373	2026	4	0.0001	1.66
Nocardiopsis dassonvillei	2014	1	1018	855	1664	4	0.0002	1.63
Streptomyces venezuelae	54571	1	3155	1064	5137	4	0.0001	1.63
Streptomyces rimosus	1927	1	658	637	1007	4	0.0001	1.53
Streptomyces griseorubiginosus	67304	1	975	295	1400	4	0.0001	1.44
Streptomyces lincolnensis	1915	1	709	636	1015	5	0.0001	1.43
Actinoplanes friuliensis	196914	1	103389	478	142132	9	0.0162	1.37
Amycolatopsis mediterranei	33910	1	2395	2395	3212	5	0.0003	1.34
Rakvachan_49k (ND036)
Species	TaxID	FastQs	Avg Reads	Avg TaxReads	Avg K-mers	Avg Duplication	Avg Coverage	Avg K-mers/Reads ratio	Also found in
Cutibacterium acnes	1747	1	575	567	21773	1	0.005	37.87	DS253, ND035
Paeniclostridium sordellii	1505	1	574	405	21531	1	0.0046	37.51	DS253
Pantoea agglomerans	549	1	1159	1002	30530	1	0.003	26.34
Kocuria rosea	1275	1	7446	3399	188166	1	0.0257	25.27	ND035
Brevibacterium aurantiacum	273384	1	380	292	9225	1	0.0012	24.28	ND035
Enterococcus faecalis	1351	1	502	472	12015	1	0.0011	23.93	DS253
Exiguobacterium sp. N4-1P	2051906	1	1921	317	44353	1	0.0159	23.09
Rhodococcus fascians	1828	1	1146	308	20806	1	0.0018	18.16	ND035
Moraxella osloensis	34062	1	462	217	7876	1	0.0008	17.05
Psychrobacter cryohalolentis	330922	1	857	855	7616	1	0.0054	8.89
Variovorax paradoxus	34073	1	5577	780	47999	1	0.0015	8.61	DS253, ND035
Rhodopseudomonas palustris	1076	1	1428	353	10483	1	0.0003	7.34	DS253, ND035
Mesorhizobium japonicum	2066070	1	248	203	1749	1	0.0003	7.05
Acidovorax carolinensis	553814	1	1056	716	6295	1	0.001	5.96
Rhizobacter gummiphilus	946333	1	667	667	3719	1	0.0006	5.58
Alicycliphilus denitrificans	179636	1	420	369	2092	1	0.0004	4.98
Hydrogenophaga sp. PBL-H3	434010	1	484	484	2341	1	0.0006	4.84
Rhodobacter sphaeroides	1063	1	571	385	1904	2	0.0001	3.33

## Sheet: Table S5 - ROH resultsStatistic
Table S4 - Summary results from comparing different sizes of Runs of Homozygosity (ROH). Significant p-value = 0.001
ROH length threshold	> 0.1Mb	>0.5Mb	>1Mb	>2Mb
DS253-ND035-ND036 - Without transitions Kruskal-Wallis test (p-value)	0.005	0.295	0.758	0.666
DS253
Nr. of ROHs	5031	523	109	14
Mean length (Mb)	0.27	0.85	1.6	3.46
Median length (Mb)	0.19	0.68	1.33	2.65
ND035
Nr. of ROHs	4836	548	116	13
Mean length (Mb)	0.28	0.84	1.48	2.91
Median length (Mb)	0.2	0.69	1.31	2.61
ND036
Nr. of ROHs	4705	559	118	12
Mean length (Mb)	0.28	0.84	1.46	2.75
Median length (Mb)	0.19	0.71	1.29	3.9

## Sheet: Table S6 - Genetic Load 
Table S5: Genetic load with and without transitions removed
															Genetic load per 100,000 SNPs
	Sample	HIGH_HOM	HIGH_HET	MODERATE_HOM	MODERATE_HET	LOW_HOM	LOW_HET	MODIFIER_HOM	MODIFIER_HOM	SNPS_IMPACT_HOM	SNPS_IMPACT_HET	SNPS_ALL_HOM	SNPS_ALL_HET	SNPS_TOTAL	HIGH	MODERATE	LOW	MODIFIER
Transitions removed	DS253	793	100	30245	2572	24679	1618	6428085	422839	6483802	427129	6483802	427129	6910931	24.3961	912.496	737.614	192145
	ND035	788	101	30213	2424	24706	1563	6426864	428373	6482571	432461	6482571	432461	6915032	24.2515	908.89	737.162	192076
	ND036	796	100	30164	2539	24634	1641	6422454	428786	6478048	433066	6478048	433066	6911114	24.4823	909.651	736.625	192063
Transitions kept	DS253	2125	307	77448	6445	125538	7607	17980551	1242239	18185662	1256598	18185662	1256598	19442260	23.4386	829.847	1330.52	191353
	ND035	2114	287	77473	6181	125583	7575	17977007	1265338	18182177	1279381	18182177	1279381	19461558	23.1996	827.924	1329.5	191245
	ND036	2118	359	77284	6672	125355	7938	17948633	1302163	18153390	1317132	18153390	1317132	19470522	23.5998	828.124	1328.41	191055
